# Supplementary material for: A COVID-19 self-isolation monitoring module for FMUI undergraduate medical students: Linking learning and service needs during the pandemic surge in Indonesia
Source: PLoS One. 2022 Dec 30;17(12):e0279742. doi: 10.1371/journal.pone.0279742 (PMC9803291; doi:10.1371/journal.pone.0279742)
Supplement: S2 Appendix — (XLSX) [file pone.0279742.s002.xlsx]

## Sheet: Data availability
ND1	ND2	ND3	ND4	NP	NR	NEDU	FDW4.1	FDW4.2	FDW4.3	FDW4.4	FHW4.1	FHW4.2	FHW4.3	FHW4.4	FHW4.5	FHW4.6	VOLUNTEER_BEFORE	VOLUNTEED_AFTER	KP1	KP2	KP3	KP4	KP5	KP6	KP7	KP8	KP9	KP10	KP11	KP12	Ratadiskusi	TOLKP	RATAKP	TOLEVA	EVA1KODE	EVA2KODE	EVA3KODE	EVA4KODE	EVA5KODE	EVA6KODE	EVA7KODE	EVA8KODE	EVA9KODE	EVA10KODE	EVA11KODE	EVA12KODE	EVA13KODE	EVA14KODE	EVA15KODE
85	83.75	83.75	83.75	86.87	95	81	0	0	0	0	0	0	0	0	0	0	0	0	4	4	4	4	4	4	4	4	4	4	4	4	84.0625	48	4	0	1	1	1	1	1	1	1	1	1	1	1	1	1	1	1
85	82.5	83.75	87.5	86.87	97	81	2	4	4	4	4	1	2	1	4	4	1	1	4	4	4	4	4	4	4	4	4	4	4	4	84.6875	48	4	0	1	1	1	1	1	1	1	1	1	1	1	1	1	1	1
82.5	82.5	82.5	82.5	40	68	81.67	3	3	3	3	2	2	2	2	3	2	1	1	0	0	0	0	0	0	0	0	0	0	0	0	82.5	0	0	0	1	1	1	1	1	1	1	1	1	1	1	1	1	1	1
65	65	65	65	50	70	81.67	3	3	3	3	2	2	2	2	2	2	0	0	0	0	0	0	0	0	0	0	0	0	0	0	65	0	0	0	1	1	1	1	1	1	1	1	1	1	1	1	1	1	1
90	90	90	90	90	90	81.67	3	3	3	3	2	2	2	2	3	4	1	1	3	3	3	3	3	3	3	3	3	3	3	3	90	36	3	0	1	1	1	1	1	1	1	1	1	1	1	1	1	1	1
90	90	90	90	90	90	81.67	1	3	3	3	3	2	2	2	2	4	1	1	4	4	4	4	4	4	4	4	4	4	4	4	90	48	4	0	1	1	1	1	1	1	1	1	1	1	1	1	1	1	1
90	90	90	90	90	90	81.67	3	4	4	4	1	1	1	1	4	2	1	1	0	0	0	0	0	0	0	0	0	0	0	0	90	0	0	0	1	1	1	1	1	1	1	1	1	1	1	1	1	1	1
90	90	90	90	90	90	81.67	2	4	4	4	1	1	1	1	1	3	1	0	4	4	4	4	4	4	4	4	4	4	4	4	90	48	4	0	1	1	1	1	1	1	1	1	1	1	1	1	1	1	1
90	90	90	90	90	90	81.67	4	4	4	4	4	2	2	2	3	3	0	0	3	3	3	3	3	3	4	3	3	3	3	3	90	37	3.08333	0	1	1	1	1	1	1	1	1	1	1	1	1	1	1	1
90	90	90	90	90	90	81.67	4	4	4	4	2	2	2	2	2	2	0	0	0	0	0	0	0	0	0	0	0	0	0	0	90	0	0	0	1	1	1	1	1	1	1	1	1	1	1	1	1	1	1
90	90	90	90	90	90	81.67	4	4	4	4	1	1	1	1	1	1	1	1	4	4	4	4	4	4	4	4	4	4	4	4	90	48	4	0	1	1	1	1	1	1	1	1	1	1	1	1	1	1	1
80	80	80	80	80	82	86.67	4	4	4	4	1	1	1	1	1	1	0	1	3	3	3	3	3	3	3	3	3	3	3	3	80	36	3	0	1	1	1	1	1	1	1	1	1	1	1	1	1	1	1
82.5	82.5	82.5	82.5	80	84	86.67	4	4	4	4	4	1	1	1	3	4	0	0	0	0	0	0	0	0	0	0	0	0	0	0	82.5	0	0	0	1	1	1	1	1	1	1	1	1	1	1	1	1	1	1
80	80	82.5	80	83.33	92	85	3	3	3	3	2	2	3	2	2	2	1	1	0	0	0	0	0	0	0	0	0	0	0	0	80.625	0	0	0	1	1	1	1	1	1	1	1	1	1	1	1	1	1	1
85	85	80	80	96.67	100	85	0	0	0	0	0	0	0	0	0	0	1	1	4	4	4	4	4	4	4	4	4	4	4	4	82.5	48	4	0	1	1	1	1	1	1	1	1	1	1	1	1	1	1	1
80	80	82.5	77.5	100	95	88.33	3	4	3	3	3	2	2	2	3	3	1	0	0	0	0	0	0	0	0	0	0	0	0	0	80	0	0	0	1	1	1	1	1	1	1	1	1	1	1	1	1	1	1
80	80	72.5	75	90	88	88.33	3	4	4	4	2	2	2	2	2	2	1	1	3	3	3	3	3	3	3	3	3	3	3	3	76.875	36	3	0	1	1	1	1	1	1	1	1	1	1	1	1	1	1	1
80	80	82.5	80	100	88	88.33	4	4	3	4	0	2	2	2	0	0	0	1	4	4	4	4	4	4	4	4	4	4	4	4	80.625	48	4	0	1	1	1	1	1	1	1	1	1	1	1	1	1	1	1
82.5	80	82.5	80	100	100	88.33	4	4	4	4	2	1	1	1	1	1	0	1	4	4	4	4	4	4	4	4	4	4	4	4	81.25	48	4	0	1	1	1	1	1	1	1	1	1	1	1	1	1	1	1
80	80	82.5	80	100	95	88.33	3	3	3	3	2	2	2	2	2	2	0	0	0	0	0	0	0	0	0	0	0	0	0	0	80.625	0	0	0	1	1	1	1	1	1	1	1	1	1	1	1	1	1	1
80	80	81.25	81.25	90	90	81.67	0	0	0	0	0	0	0	0	0	0	0	0	4	4	4	4	4	4	4	4	4	4	4	4	80.625	48	4	0	1	1	1	1	1	1	1	1	1	1	1	1	1	1	1
80	80	80	81.25	88.33	90	81.67	4	4	4	4	3	2	2	2	3	4	1	1	0	0	0	0	0	0	0	0	0	0	0	0	80.3125	0	0	0	1	1	1	1	1	1	1	1	1	1	1	1	1	1	1
80	81.25	81.25	81.25	90	90	81.67	3	4	3	3	2	1	2	2	4	2	1	1	3	3	3	3	3	3	3	3	3	3	3	3	80.9375	36	3	0	1	1	1	1	1	1	1	1	1	1	1	1	1	1	1
80	81.25	81.25	81.25	90	90	81.67	3	4	4	4	1	1	1	1	2	1	0	1	4	4	4	4	4	4	4	4	4	4	4	4	80.9375	48	4	0	1	1	1	1	1	1	1	1	1	1	1	1	1	1	1
80	83	83.25	85.75	81	86	88.33	3	4	4	4	1	1	1	1	2	2	1	0	3	3	3	3	3	3	3	3	3	3	3	3	83	36	3	0	1	1	1	1	1	1	1	1	1	1	1	1	1	1	1
80.5	83.25	84	87	88.67	80	88.33	0	0	0	0	0	0	0	0	0	0	0	0	4	4	4	4	4	4	4	4	4	4	4	4	83.6875	48	4	0	1	1	1	1	1	1	1	1	1	1	1	1	1	1	1
84.25	85.5	86	86.75	81.33	86	88.33	3	3	3	3	3	3	3	3	3	3	0	1	3	3	3	3	3	3	3	3	3	3	3	3	85.625	36	3	0	1	1	1	1	1	1	1	1	1	1	1	1	1	1	1
64.84	85.75	86.25	87.75	89.67	90	88.33	0	0	0	0	0	0	0	0	0	0	0	0	4	3	3	3	2	3	3	4	3	3	2	4	81.1475	37	3.08333	0	1	1	1	1	1	1	1	1	1	1	1	1	1	1	1
85.25	86	86.25	88.5	90	90	88.33	4	4	4	4	2	2	2	2	4	2	1	1	3	3	3	3	3	3	3	3	3	3	3	3	86.5	36	3	0	1	1	1	1	1	1	1	1	1	1	1	1	1	1	1
70	70	70	70	80	78	84	3	4	4	4	1	1	1	1	1	3	1	1	3	4	3	3	3	3	3	3	3	3	3	3	70	37	3.08333	0	1	1	1	1	1	1	1	1	1	1	1	1	1	1	1
80	80	82.5	80	85	90	88	3	4	3	3	1	2	2	2	2	2	1	1	0	0	0	0	0	0	0	0	0	0	0	0	80.625	0	0	0	1	1	1	1	1	1	1	1	1	1	1	1	1	1	1
83.75	80	80	90	83.33	85	95	3	4	3	4	2	1	2	2	2	2	1	1	4	4	4	4	4	4	4	4	4	4	4	4	83.4375	48	4	0	1	1	1	1	1	1	1	1	1	1	1	1	1	1	1
86.25	85	82.5	90	90	85	95	0	0	0	0	0	0	0	0	0	0	0	0	3	3	3	3	3	3	3	3	3	3	3	3	85.9375	36	3	0	1	1	1	1	1	1	1	1	1	1	1	1	1	1	1
72.5	80	80	90	90	87	80	3	4	4	4	1	1	1	1	3	1	1	0	1	1	1	1	1	1	1	1	1	1	1	1	80.625	12	1	0	1	1	1	1	1	1	1	1	1	1	1	1	1	1	1
87.5	87.5	90	92.5	90	88	80	3	4	3	3	2	1	2	2	3	2	1	0	4	4	4	4	3	3	3	3	3	4	4	3	89.375	42	3.5	0	1	1	1	1	1	1	1	1	1	1	1	1	1	1	1
85	90	92.5	92.5	90	90	80	3	4	3	3	2	2	2	2	4	2	1	1	4	4	4	4	4	4	4	4	4	4	4	4	90	48	4	0	1	1	1	1	1	1	1	1	1	1	1	1	1	1	1
87.5	92.5	92.5	92.5	93.33	96	80	3	4	3	3	2	1	2	2	3	2	0	0	4	4	4	4	4	4	4	4	4	4	4	4	91.25	48	4	0	1	1	1	1	1	1	1	1	1	1	1	1	1	1	1
80	87.5	87.5	90	90	90	80	0	0	0	0	0	0	0	0	0	0	0	0	0	0	0	0	0	0	0	0	0	0	0	0	86.25	0	0	0	1	1	1	1	1	1	1	1	1	1	1	1	1	1	1
80	87.5	85	90	90	90	80	3	4	4	4	2	1	1	1	2	2	1	1	3	3	3	3	3	3	4	4	4	4	4	4	85.625	42	3.5	0	1	1	1	1	1	1	1	1	1	1	1	1	1	1	1
85	85	85	85	90	90	80	4	4	4	4	1	1	2	2	1	1	1	1	3	3	3	3	3	3	3	3	3	3	4	4	85	38	3.16667	0	1	1	1	1	1	1	1	1	1	1	1	1	1	1	1
80	80	80	80	80	82	86.67	3	4	4	4	2	1	1	1	1	3	0	0	3	4	4	4	3	4	3	4	4	4	3	3	80	43	3.58333	0	1	1	1	1	1	1	1	1	1	1	1	1	1	1	1
80	80	80	80	80	80	86.67	4	4	4	4	1	1	1	1	1	1	1	1	3	3	3	3	3	3	3	3	3	3	3	3	80	36	3	0	1	1	1	1	1	1	1	1	1	1	1	1	1	1	1
80	80	80	80	80	85	86.67	4	4	4	4	0	1	2	1	4	4	0	0	4	4	4	4	3	4	3	4	4	3	3	4	80	44	3.66667	0	1	1	1	1	1	1	1	1	1	1	1	1	1	1	1
80	80	80	80	80	85	86.67	3	4	4	4	2	1	1	1	2	2	0	1	3	3	3	3	3	3	3	3	3	3	3	3	80	36	3	0	1	1	1	1	1	1	1	1	1	1	1	1	1	1	1
80	80	80	80	80	82	86.67	4	4	4	4	2	2	2	2	3	2	1	1	3	3	3	3	3	3	3	3	3	3	3	3	80	36	3	0	1	1	1	1	1	1	1	1	1	1	1	1	1	1	1
90	90	90	90	86.67	85	86.67	4	4	3	3	2	1	2	2	3	2	0	1	3	3	3	3	3	3	3	3	3	3	3	3	90	36	3	0	1	1	1	1	1	1	1	1	1	1	1	1	1	1	1
80	80	80	80	80	90	86.67	3	4	4	4	2	2	2	2	2	3	0	1	4	4	4	4	4	3	4	4	4	4	3	4	80	46	3.83333	0	1	1	1	1	1	1	1	1	1	1	1	1	1	1	1
80	82.5	82.5	90	90	85	90	0	0	0	0	0	0	0	0	0	0	0	1	0	0	0	0	0	0	0	0	0	0	0	0	83.75	0	0	0	1	1	1	1	1	1	1	1	1	1	1	1	1	1	1
87.5	80	83.75	86.25	88.3	91	83.33	4	4	4	4	1	2	2	1	2	1	1	0	4	4	4	4	4	4	4	4	4	4	4	4	84.375	48	4	0	1	1	1	1	1	1	1	1	1	1	1	1	1	1	1
80	80	81.25	85	85	74	83.33	4	4	4	4	4	1	1	1	1	1	1	1	0	0	0	0	0	0	0	0	0	0	0	0	61.5625	0	0	0	1	1	1	1	1	1	1	1	1	1	1	1	1	1	1
86.25	91.25	85	83.75	93.3	91	83.33	3	3	3	4	2	1	1	1	2	1	0	1	0	0	0	0	0	0	0	0	0	0	0	0	86.5625	0	0	0	1	1	1	1	1	1	1	1	1	1	1	1	1	1	1
90	91.25	85	91.25	96	90	83.33	0	0	4	4	0	1	1	1	0	0	1	1	4	4	4	4	4	4	4	4	4	4	3	4	89.375	47	3.91667	0	1	1	1	1	1	1	1	1	1	1	1	1	1	1	1
87.5	80	71.25	86.25	81.79	84	83.33	4	4	4	4	1	1	1	1	3	1	0	0	3	3	3	3	3	3	3	3	3	3	3	3	81.25	36	3	0	1	1	1	1	1	1	1	1	1	1	1	1	1	1	1
87.5	87.5	87.5	87.5	86.7	86	83.33	3	4	3	3	1	2	2	2	4	1	0	1	4	4	4	4	4	4	4	4	4	4	4	4	87.5	48	4	0	1	1	1	1	1	1	1	1	1	1	1	1	1	1	1
87.5	87.5	87.5	87.5	86.7	86	83.33	1	3	3	3	1	1	1	1	1	4	1	1	4	4	4	4	4	4	4	4	4	4	4	4	87.5	48	4	0	1	1	1	1	1	1	1	1	1	1	1	1	1	1	1
70	62.5	62.5	62.5	73.3	82	83.33	0	0	0	0	0	0	0	0	0	0	0	0	0	0	0	0	0	0	0	0	0	0	0	0	64.375	0	0	0	1	1	1	1	1	1	1	1	1	1	1	1	1	1	1
80	80	80	80	80	86	83.33	0	0	0	0	0	0	0	0	0	0	0	0	0	0	0	0	0	0	0	0	0	0	0	0	80	0	0	0	1	1	1	1	1	1	1	1	1	1	1	1	1	1	1
87.5	87.5	87.5	87.5	86.7	88	83.33	0	0	0	0	0	0	0	0	0	0	0	0	0	0	0	0	0	0	0	0	0	0	0	0	87.5	0	0	0	1	1	1	1	1	1	1	1	1	1	1	1	1	1	1
79	81	81	81	88.33	90	87	4	4	4	4	3	1	1	1	1	1	0	1	4	4	4	4	4	4	4	4	4	4	4	4	80.5	48	4	0	1	1	1	1	1	1	1	1	1	1	1	1	1	1	1
77.25	78	79.5	79.5	88.33	90	87	3	4	4	4	1	1	1	1	1	1	1	0	0	0	0	0	0	0	0	0	0	0	0	0	78.5625	0	0	0	1	1	1	1	1	1	1	1	1	1	1	1	1	1	1
77.25	80	83.75	83.75	88.33	90	87	3	3	3	3	2	2	2	2	2	2	0	1	4	3	3	3	3	3	3	3	4	4	4	4	81.1875	41	3.41667	0	1	1	1	1	1	1	1	1	1	1	1	1	1	1	1
76.75	77.5	77.5	77.5	88.33	85	87	0	0	0	0	0	0	0	0	0	0	0	0	0	0	0	0	0	0	0	0	0	0	0	0	77.3125	0	0	0	1	1	1	1	1	1	1	1	1	1	1	1	1	1	1
77.5	80	80	80	83.33	90	77	2	4	3	3	3	2	2	2	2	3	0	1	0	0	0	0	0	0	0	0	0	0	0	0	39.375	0	0	0	1	1	1	1	1	1	1	1	1	1	1	1	1	1	1
80	80	80	80	83.33	95	77	0	0	0	0	0	0	0	0	0	0	0	0	4	4	4	4	4	4	4	4	4	4	4	4	40	48	4	0	1	1	1	1	1	1	1	1	1	1	1	1	1	1	1
80	80	80	80	76.67	85	77	3	3	3	3	2	2	2	2	3	2	0	1	4	4	4	4	4	4	4	4	4	4	4	4	40	48	4	0	1	1	1	1	1	1	1	1	1	1	1	1	1	1	1
77.5	77.5	77.5	77.5	76.67	90	77	3	3	3	3	3	1	1	1	1	1	0	1	4	4	4	4	4	4	4	4	4	4	4	4	38.75	48	4	0	1	1	1	1	1	1	1	1	1	1	1	1	1	1	1
77.5	77.5	77.5	77.5	0	0	0	0	0	0	0	0	0	0	0	0	0	0	0	0	0	0	0	0	0	0	0	0	0	0	0	38.75	0	0	0	1	1	1	1	1	1	1	1	1	1	1	1	1	1	1
90	90	90	90	83.3	90	81	3	3	3	3	2	2	2	2	2	2	1	1	3	3	3	3	3	3	3	3	3	3	3	3	90	36	3	33	1	1	1	1	1	1	1	1	1	1	1	2	2	1	1
85	87.5	85	90	90	90	80	4	4	4	4	2	2	3	2	4	2	1	1	4	4	4	4	4	4	4	4	4	4	4	4	86.875	48	4	27	1	1	1	1	1	1	1	1	1	1	1	1	1	1	1
87.5	87.5	87.5	87.5	86.7	88	83.33	0	0	0	0	0	0	0	0	0	0	0	0	0	0	0	0	0	0	0	0	0	0	0	0	87.5	0	0	34	1	1	1	1	1	1	1	1	1	1	1	1	1	1	1
90	90	90	90	83.3	90	81	3	3	2	3	3	2	2	2	3	2	0	1	3	3	3	3	3	3	3	3	3	3	3	3	90	36	3	39	1	1	1	1	1	1	2	1	1	2	2	1	1	1	1
90	90	90	90	83.3	90	81	3	3	3	3	2	2	2	2	3	2	0	0	4	4	4	4	4	4	4	4	4	4	4	4	90	48	4	35	1	1	1	1	1	1	1	1	1	1	1	1	1	1	1
85	77.5	83.75	83.75	90	98	81	2	4	4	4	2	2	2	2	2	4	0	1	3	3	3	3	3	3	3	3	3	3	3	3	82.5	36	3	36	1	1	1	1	1	1	1	1	1	1	1	1	1	1	1
85	82.5	83.75	85	86.87	95	81	3	4	4	4	3	2	2	1	3	1	1	1	4	4	4	4	4	4	4	4	4	4	4	4	84.0625	48	4	37	1	1	1	1	1	1	2	1	1	1	1	1	1	1	2
83.75	81.25	83.75	81.25	83.33	95	81	3	3	3	3	3	2	2	2	2	2	0	1	0	0	0	0	0	0	0	0	0	0	0	0	82.5	0	0	36	1	1	1	1	1	1	1	1	1	1	1	1	1	1	1
85	85	85	85	81.67	94	81.67	3	4	3	3	3	1	2	2	3	4	1	1	0	0	0	0	0	0	0	0	0	0	0	0	85	0	0	34	1	1	1	1	1	1	1	1	1	1	1	1	1	1	1
97.5	97.5	97.5	97.5	96.67	80	81.67	4	3	4	4	1	1	1	1	1	1	0	1	4	4	4	4	4	4	4	4	4	4	4	4	97.5	48	4	36	1	1	1	1	1	1	1	1	1	1	1	1	1	1	1
52.5	52.5	40	40	50	60	81.67	3	3	3	3	2	2	2	2	2	2	0	0	0	0	0	0	0	0	0	0	0	0	0	0	46.25	0	0	36	1	1	1	1	1	1	1	1	1	1	1	1	1	1	1
80	80	80	80	90	96	85	2	3	3	3	3	1	2	2	3	2	1	1	4	4	4	4	4	4	4	4	4	3	4	4	80	47	3.91667	35	1	1	1	1	1	1	2	1	1	2	1	1	1	1	1
90	90	90	90	90	91	86.67	0	0	0	0	0	0	0	0	0	0	0	0	4	4	4	4	3	3	3	4	3	3	3	3	90	41	3.41667	38	1	1	1	1	1	1	2	2	2	1	1	1	1	1	1
87.5	87.5	87.5	87.5	90	89	86.67	3	4	3	3	1	1	1	1	1	1	0	0	3	3	3	3	3	3	3	3	3	3	3	3	87.5	36	3	36	1	1	1	1	1	1	1	1	1	1	1	1	1	1	1
80	80	82.5	82.5	93.33	95	85	4	4	4	4	1	1	1	1	3	1	0	1	4	4	4	4	4	4	3	3	3	4	4	4	81.25	45	3.75	36	1	1	1	1	1	1	1	1	1	1	1	1	1	1	1
80	80	80	80	63.33	97	85	2	3	3	3	2	2	2	2	2	2	0	0	0	0	0	0	0	0	0	0	0	0	0	0	80	0	0	35	1	1	1	1	1	1	1	1	1	1	2	1	1	1	1
80	80	80	82.5	93.33	95	85	3	3	3	3	2	2	2	2	3	2	1	1	3	3	3	3	3	3	3	3	3	3	3	3	80.625	36	3	37	1	1	1	1	1	1	1	1	1	1	1	2	2	2	2
80	80	82.5	80	80	92	85	0	0	0	0	0	0	0	0	0	0	0	0	4	4	4	4	4	4	4	4	4	4	4	4	80.625	48	4	30	1	1	1	1	1	1	1	1	1	1	1	2	1	1	1
85	80	80	80	100	100	88.33	0	0	4	4	0	1	1	1	0	0	0	1	4	4	4	4	4	4	4	4	4	4	4	4	81.25	48	4	37	1	1	1	1	2	1	1	1	1	1	1	1	1	1	1
81.25	81.25	81.25	81.25	88.33	90	81.67	0	0	0	0	0	0	0	0	0	0	0	0	0	0	0	0	0	0	0	0	0	0	0	0	81.25	0	0	36	1	1	1	1	1	1	1	1	1	1	2	1	1	1	1
84.25	85.25	86.25	88	87.67	92	88.33	2	4	4	4	2	2	2	2	3	3	1	0	3	3	3	3	3	3	3	3	3	3	3	3	85.9375	36	3	40	1	1	1	1	2	1	2	2	1	1	1	2	1	1	1
80	80	83.75	88	80	90	84	4	4	4	4	1	1	1	1	1	1	1	0	4	4	4	4	4	4	4	4	4	4	4	4	82.9375	48	4	36	1	1	1	1	1	1	1	1	1	1	1	1	1	1	1
70	70	70	70	80	85	84	0	0	0	0	0	0	0	0	0	0	0	0	3	3	3	3	3	3	3	3	3	3	3	3	70	36	3	42	1	1	1	2	1	1	2	2	1	2	2	2	1	1	1
70	70	70	70	80	75	84	4	4	3	4	1	1	2	1	2	2	1	1	4	4	4	4	4	4	4	4	4	4	4	4	70	48	4	40	1	1	1	1	1	2	2	1	1	1	2	2	1	1	2
70	70	70	70	80	86	84	4	4	3	4	1	1	1	1	3	3	0	1	4	4	4	4	4	4	4	4	4	4	4	4	70	48	4	36	1	1	1	1	1	1	1	1	1	1	1	1	1	1	1
80	80	80	82.5	80	80	95	3	4	4	4	3	1	1	1	4	2	0	1	3	3	3	2	2	3	3	3	3	3	3	3	80.625	34	2.83333	41	1	1	1	1	1	1	2	2	2	2	2	1	1	1	1
82.5	80	82.5	85	80	90	95	0	0	0	0	0	0	0	0	0	0	0	0	3	3	3	3	3	3	3	3	3	3	3	3	82.5	36	3	42	1	1	1	1	2	1	2	1	2	2	2	2	1	1	1
80	80.75	81.25	80.75	85	89	88	3	4	3	3	3	2	3	2	3	3	0	1	0	0	0	0	0	0	0	0	0	0	0	0	80.6875	0	0	36	1	1	1	1	1	1	1	1	1	1	1	1	1	1	2
86.25	85	65	90	93.33	85	95	3	4	3	3	1	1	1	1	3	2	1	1	4	4	4	4	4	4	4	4	4	4	3	4	81.5625	47	3.91667	36	1	1	1	1	1	1	1	1	1	1	2	1	1	1	1
86.25	85	87.5	90	93.33	85	95	3	3	3	3	2	2	2	2	3	2	0	1	4	4	4	4	4	4	4	4	4	4	4	4	87.1875	48	4	34	1	1	1	1	1	1	1	1	1	1	1	1	1	1	1
85	85	85	85	80	100	88	3	3	3	3	2	2	2	2	2	2	0	0	4	4	4	4	4	4	4	4	4	4	4	4	42.5	48	4	36	1	1	1	1	1	1	1	1	1	1	1	1	1	1	1
85	85	85	85	80	80	88	3	4	3	0	2	1	3	2	3	1	0	0	4	4	4	4	4	4	4	4	4	4	4	4	42.5	48	4	36	1	1	1	1	1	1	1	1	1	1	1	1	1	1	1
83	83	85	85	80	93	88	4	4	3	3	2	1	1	2	3	2	1	0	4	4	4	4	4	4	4	4	4	4	4	4	42	48	4	41	1	1	1	1	1	1	2	2	2	2	2	1	1	1	1
85	85	85	85	80	87	88	4	4	4	4	1	1	1	1	3	1	0	1	4	4	4	4	4	4	4	4	4	4	4	4	42.5	48	4	40	1	1	1	1	1	1	2	2	2	1	2	1	1	1	1
85	85	85	85	80	90	88	3	3	3	3	2	2	2	2	3	3	1	1	4	4	4	3	4	4	3	3	3	3	4	4	42.5	43	3.58333	35	1	1	1	1	1	1	1	1	1	1	1	1	1	1	1
82.5	85	83.75	86.25	89.33	90	87	0	0	0	0	0	0	0	0	0	0	0	0	3	3	3	3	3	3	3	3	3	3	3	3	84.375	36	3	36	1	1	1	1	1	1	1	1	1	1	1	1	1	1	1
77.5	80	81.25	77.5	90	80	87	3	3	3	3	2	2	2	2	3	2	0	0	4	4	4	4	4	4	4	4	4	4	4	4	79.0625	48	4	36	1	1	1	1	1	1	1	1	1	1	1	1	1	1	1
86.25	80	78.75	77.5	83.33	85	87	4	4	4	4	4	4	4	4	4	4	1	1	4	4	4	4	4	4	4	4	4	4	4	4	80.625	48	4	36	1	1	1	1	1	1	1	1	1	1	1	1	1	1	1
72.5	85	90	92.5	93.33	90	80	3	3	3	3	2	2	2	2	2	2	1	1	3	3	3	3	3	3	3	3	3	3	2	2	85	34	2.83333	36	1	1	1	1	1	1	1	1	1	1	1	1	1	1	1
85	90	90	92.5	90	96	80	3	3	3	3	2	2	2	2	2	2	1	1	3	3	3	3	3	3	3	3	3	3	3	3	89.375	36	3	36	1	1	1	1	1	1	1	1	1	1	2	1	1	1	1
85	87.5	87.5	90	90	90	80	1	4	4	4	1	1	2	2	4	4	0	0	0	0	0	0	0	0	0	0	0	0	0	0	87.5	0	0	36	1	1	1	1	1	1	1	1	1	1	1	1	1	1	1
82.5	82.5	82.5	82.5	80	80	80	3	4	3	3	2	2	2	2	3	2	1	1	0	0	0	0	0	0	0	0	0	0	0	0	82.5	0	0	36	1	1	1	1	1	1	1	1	1	1	1	1	1	1	1
85	90	87.5	87.5	96.67	95	80	3	3	3	3	1	1	2	2	4	2	1	1	4	4	4	4	4	4	4	4	4	4	4	4	87.5	48	4	41	1	1	2	1	2	1	2	1	1	1	2	2	2	1	1
82.5	83.75	82.5	82.5	90	85	80	3	4	4	4	2	2	2	2	4	2	1	0	4	4	3	4	4	4	3	3	4	3	3	4	82.8125	43	3.58333	39	1	1	1	1	1	1	2	2	1	1	1	2	2	1	1
85	82.5	87.5	90	93.33	90	83.3	2	4	2	4	3	1	3	1	3	2	1	1	3	3	3	3	3	3	3	3	3	3	3	3	86.25	36	3	34	1	1	1	1	1	1	1	1	1	1	2	1	1	1	1
80	80	85	90	93.33	85	83.3	4	4	4	4	1	1	1	1	4	2	1	1	3	3	3	3	3	3	3	3	3	3	3	3	83.75	36	3	36	1	1	1	1	1	1	1	1	1	1	1	1	1	1	1
80	80	87.5	90	90	90	83.3	4	4	4	4	2	1	1	1	1	2	0	1	4	4	4	4	4	4	4	4	4	4	4	4	84.375	48	4	36	1	1	1	1	1	1	1	1	1	1	1	1	1	1	1
80	80	90	90	90	82	83.3	3	3	3	3	2	2	2	2	3	2	1	0	3	3	3	3	3	3	3	3	3	3	3	3	85	36	3	36	1	1	1	1	1	1	1	1	1	1	1	1	1	1	1
85	84.5	85	70	81.7	83	86.67	3	4	3	3	1	1	1	2	2	2	1	1	4	4	3	4	3	4	4	4	4	3	2	4	81.125	43	3.58333	40	1	1	1	2	1	1	1	2	1	2	2	1	1	1	1
86.25	86.25	88	87.5	91.7	85	86.67	3	4	2	3	2	2	3	2	3	2	1	1	4	4	4	4	4	4	4	4	4	4	4	4	87	48	4	35	1	1	1	1	1	1	2	1	1	1	1	1	1	1	1
80	82.5	82.5	90	90	93	90	4	4	4	4	1	1	0	2	3	1	0	1	4	3	4	4	3	4	3	4	4	3	4	4	83.75	44	3.66667	33	1	1	1	1	1	1	1	1	1	1	1	1	1	1	1
85	77.5	71.25	85	81.7	89	83.33	4	4	4	4	2	2	2	2	3	2	1	1	4	4	4	4	4	4	3	4	4	4	4	4	79.6875	47	3.91667	36	1	1	1	1	1	1	1	1	1	1	1	1	1	1	1
77.25	80	81.5	81.5	88.33	90	87	3	3	3	3	2	2	2	2	2	2	1	1	3	3	3	3	3	3	3	3	3	3	3	3	80.0625	36	3	36	1	1	1	1	1	1	1	1	1	1	1	1	1	1	1
85	90	90	90	90	90	80	3	4	2	4	1	1	2	2	3	2	1	1	0	0	0	0	0	0	0	0	0	0	0	0	88.75	0	0	34	1	1	1	1	1	1	1	1	1	1	2	1	1	1	1
80	80	80	80	76.67	85	77	3	3	3	3	2	2	2	2	2	2	0	1	4	4	4	4	4	4	4	4	4	4	4	4	40	48	4	36	1	1	1	1	1	1	1	1	1	1	1	1	1	1	1
80	80	80	80	76.67	85	77	1	4	3	4	2	1	2	1	4	4	0	1	0	0	0	0	0	0	0	0	0	0	0	0	40	0	0	36	1	1	1	1	1	1	2	1	1	1	1	1	1	1	1
82.5	82.5	82.5	82.5	86.67	90	77	3	3	4	4	3	1	1	1	2	1	1	0	0	0	0	0	0	0	0	0	0	0	0	0	41.25	0	0	40	1	1	1	1	1	1	1	2	2	2	1	2	2	1	1
80	80	80	80	83.33	85	77	3	3	3	3	2	2	2	2	2	3	1	1	0	0	0	0	0	0	0	0	0	0	0	0	40	0	0	36	1	1	1	1	1	1	1	1	1	1	1	1	1	1	1
78.75	77.5	83.75	81.25	85	94	81	0	0	3	3	3	1	2	2	0	0	0	1	0	0	0	0	0	0	0	0	0	0	0	0	80.3125	0	0	40	1	2	1	1	1	1	2	1	1	1	2	2	1	1	1
82.75	82.75	81.5	82.75	85.67	88	88	0	0	0	0	0	0	0	0	0	0	0	0	3	3	3	3	3	3	3	3	3	3	3	3	82.4375	36	3	38	1	2	1	1	1	1	2	1	1	1	1	1	1	1	1
86.25	85	87.5	87.5	93.33	90	95	3	3	3	3	2	1	2	2	2	2	0	1	4	4	4	4	4	4	4	4	4	4	4	4	86.5625	48	4	39	1	2	2	2	1	1	1	1	1	1	1	2	1	1	1
82.5	80	90	90	93.33	90	83.3	3	4	3	3	2	1	2	2	4	2	1	1	0	0	0	0	0	0	0	0	0	0	0	0	85.625	0	0	40	1	2	2	1	1	1	2	1	2	1	1	1	1	1	1
83.75	83.25	85	82.75	83	83	86.67	3	3	3	3	3	2	2	2	3	3	1	0	3	3	3	3	3	3	3	3	3	3	3	3	83.6875	36	3	37	1	2	1	1	1	1	1	1	1	1	1	1	1	1	1
80	80	88	90	90	90	90	3	4	3	3	2	2	2	2	4	2	1	1	4	4	4	4	4	4	3	3	3	3	3	3	84.5	42	3.5	42	1	2	2	1	1	1	2	1	2	2	2	2	2	1	1
80	82	82	82	85	90	77	4	4	3	4	2	2	2	1	2	1	1	0	4	4	4	4	4	4	4	4	4	4	4	4	40.5	48	4	43	1	2	2	2	1	1	2	2	1	2	2	2	2	1	2
85	85	85	85	90	90	81.67	3	3	4	4	2	2	1	2	3	1	1	1	4	4	4	4	4	4	4	4	4	4	4	4	85	48	4	47	2	1	2	2	2	2	2	2	2	2	2	2	2	1	1
70	70	80	88	80	88	84	0	0	0	0	0	0	0	0	0	0	1	1	4	3	3	3	3	4	3	4	4	3	3	4	77	41	3.41667	37	2	1	1	1	1	1	1	1	1	1	1	1	1	1	1
80	80	80	82.5	80	80	95	3	3	4	4	1	2	1	1	2	2	1	1	3	3	3	3	3	3	3	3	3	3	3	3	80.625	36	3	45	2	1	1	2	2	1	2	2	2	2	2	2	2	2	2
86.25	80	82.5	87.5	83.33	90	95	4	4	4	4	2	1	2	2	2	1	1	1	4	4	4	4	4	4	4	4	4	4	4	4	84.0625	48	4	43	2	1	1	1	2	1	2	1	2	2	2	2	2	1	2
83.75	85	87.5	90	93.33	85	95	3	4	4	4	2	2	2	2	2	2	0	0	4	4	4	4	4	4	4	4	4	4	4	4	86.5625	48	4	38	2	1	2	1	1	1	1	1	2	1	1	2	1	1	1
80	85	87.5	90	90	90	80	3	4	3	3	1	1	2	2	2	3	0	1	4	4	3	3	4	3	3	3	3	3	4	4	85.625	41	3.41667	44	2	1	1	1	2	1	2	2	2	2	2	2	1	1	1
82.5	83.75	86.25	86.25	80	85	80	3	4	4	4	3	1	2	2	4	3	0	1	0	0	0	0	0	0	0	0	0	0	0	0	84.6875	0	0	42	2	1	1	1	1	1	2	2	2	2	2	2	2	1	2
83.75	82.5	82.5	82.5	83.33	95	77	3	3	4	3	1	2	2	2	3	3	0	1	4	4	4	4	4	4	4	4	4	4	4	4	41.5625	48	4	44	2	1	2	2	2	1	1	2	2	2	2	1	1	2	1
80	80.75	80.75	80.75	83.33	95	77	3	3	3	3	3	2	2	2	2	2	1	1	4	4	4	4	4	4	3	3	4	3	3	3	40.1875	43	3.58333	42	2	1	1	1	1	1	2	2	2	2	2	2	2	1	2
60.92	82	82	82	83.33	93	77	4	4	4	4	1	1	1	1	1	1	0	1	4	4	4	4	4	4	4	4	4	4	4	4	35.73	48	4	43	2	1	1	1	1	1	2	2	2	2	2	2	2	1	1
90	90	90	90	86.67	95	81	4	4	4	4	1	1	1	1	1	1	0	1	4	4	4	4	3	4	4	4	4	4	4	4	90	47	3.91667	44	2	2	2	2	1	1	2	1	2	2	2	2	2	1	1
90	90	90	90	86.67	95	81	0	0	0	0	0	0	0	0	0	0	0	1	3	3	3	3	3	3	3	3	3	3	3	3	90	36	3	43	2	2	2	1	1	1	2	2	1	2	2	1	1	2	2
90	90	90	90	83.3	90	81	3	3	3	3	3	1	1	1	1	1	0	0	0	0	0	0	0	0	0	0	0	0	0	0	90	0	0	47	2	2	2	2	2	2	2	2	2	2	2	1	1	1	1
90	90	90	90	86.67	95	81	0	4	4	4	0	1	1	1	0	0	0	1	3	3	3	3	3	3	3	3	3	3	3	3	90	36	3	48	2	2	2	2	2	2	2	2	2	2	2	2	2	2	2
80	81.25	83.75	83.75	90	97	81	2	4	4	3	4	1	2	3	2	3	0	1	3	3	3	3	3	3	3	3	3	3	3	3	82.1875	36	3	47	2	2	2	1	2	2	2	2	2	2	2	2	1	1	2
81.25	81.25	83.75	81.25	90	97	81	3	4	4	4	2	1	2	1	3	1	1	1	4	4	4	4	4	4	4	4	4	3	4	4	81.875	47	3.91667	44	2	2	2	2	2	1	2	2	2	1	2	2	2	1	1
65	65	65	65	40	65	81.67	2	4	3	4	2	2	2	2	4	4	0	1	0	0	0	0	0	0	0	0	0	0	0	0	65	0	0	43	2	2	2	2	2	1	2	1	1	2	1	1	1	1	1
77.5	77.5	77.5	80	73.33	85	85	2	4	4	4	4	1	2	2	0	4	1	1	0	0	0	0	0	0	0	0	0	0	0	0	78.125	0	0	43	2	2	2	1	2	1	2	2	2	2	2	2	2	1	1
85	85	85	87.5	86.67	92	85	4	4	4	4	1	1	1	1	3	1	1	1	4	4	4	4	4	4	4	4	4	4	4	4	85.625	48	4	46	2	2	1	2	2	1	2	2	2	2	2	2	2	1	2
80	80	80	82.5	90	90	85	3	4	3	4	2	1	2	2	3	2	1	1	3	3	3	3	3	3	3	3	3	3	3	3	80.625	36	3	45	2	2	2	1	2	2	2	1	2	1	2	2	1	1	2
80	80	80	80	83.33	82	85	3	4	4	4	1	1	1	1	4	1	1	1	3	3	3	3	3	3	3	3	3	3	3	3	80	36	3	48	2	2	2	2	2	2	2	2	2	2	2	2	2	1	1
85	85	85	87.5	90	95	85	4	4	4	4	1	1	1	1	3	1	0	1	3	3	3	3	3	3	3	3	3	3	3	3	85.625	36	3	42	2	2	1	1	1	2	1	1	2	1	2	2	2	1	1
80	77.5	80	80	76.67	87	85	1	4	3	4	1	1	1	1	1	3	0	1	4	4	4	4	4	3	4	4	4	3	4	4	79.375	46	3.83333	41	2	2	2	1	1	1	1	2	2	1	1	1	1	1	1
90	90	90	90	90	93	86.67	4	4	3	3	1	1	2	2	4	1	1	1	4	4	4	4	4	4	4	4	4	4	4	4	90	48	4	45	2	2	1	2	2	1	2	1	2	2	2	2	2	1	1
90	90	90	90	90	91	86.67	4	4	4	4	2	1	3	2	3	4	1	1	3	3	3	3	4	4	4	3	4	4	3	4	90	42	3.5	42	2	2	2	1	1	1	2	1	2	1	1	2	1	1	1
80	80	80	80	80	84	86.67	3	4	3	3	2	2	2	2	4	2	1	1	0	0	0	0	0	0	0	0	0	0	0	0	80	0	0	43	2	2	1	1	1	1	2	2	2	1	2	2	1	1	1
80	80	82.5	80	96.67	97	85	1	4	3	4	1	1	2	1	4	4	0	1	0	0	0	0	0	0	0	0	0	0	0	0	80.625	0	0	44	2	2	2	1	2	1	2	1	1	2	2	2	2	1	1
80	80	80	80	100	88	88.33	4	4	4	4	1	1	1	1	1	1	1	0	4	4	4	4	4	4	4	4	4	4	4	4	80	48	4	47	2	2	2	2	2	2	2	2	1	2	2	2	2	1	1
80	80	80	81.25	90	85	81.67	1	4	4	4	0	2	2	2	2	2	1	1	0	0	0	0	0	0	0	0	0	0	0	0	80.3125	0	0	48	2	2	2	2	2	2	2	2	2	2	2	2	2	2	2
80	81.25	81.25	81.25	90	90	81.67	3	4	4	4	1	1	1	1	2	1	0	1	3	3	3	3	3	3	4	4	4	4	4	4	80.9375	42	3.5	46	2	2	1	2	2	1	2	2	2	2	2	2	2	1	2
85	87.75	87	88.5	90	92	88.33	4	4	4	4	2	2	2	2	3	2	1	1	4	4	4	4	4	4	4	4	4	4	4	4	87.0625	48	4	48	2	2	2	2	2	2	2	2	2	2	2	2	2	2	2
70	70	70	70	80	90	84	3	3	3	3	1	1	1	1	1	1	1	1	4	4	4	4	4	4	3	3	3	3	3	3	70	42	3.5	47	2	2	2	2	2	2	2	2	2	2	2	1	2	2	2
80	80	80	85	80	90	95	3	3	3	3	2	2	2	2	2	2	1	1	4	4	4	4	4	4	4	4	4	4	3	4	81.25	47	3.91667	39	2	2	2	1	1	1	1	1	1	1	1	1	1	1	1
80	80	80	82.5	80	80	95	2	3	3	3	2	2	2	2	3	4	1	1	0	0	0	0	0	0	0	0	0	0	0	0	80.625	0	0	39	2	2	2	1	1	1	1	2	1	1	1	1	1	1	1
80	80	80	82.5	80	90	95	4	4	4	4	2	2	2	2	2	2	1	1	0	0	0	0	0	0	0	0	0	0	0	0	80.625	0	0	44	2	2	2	1	2	1	2	1	2	1	2	2	1	2	1
82.5	80	82.5	82.5	88.33	80	95	3	3	3	3	2	2	2	2	3	2	0	1	4	4	4	4	4	4	3	3	4	4	4	4	81.875	46	3.83333	44	2	2	1	1	2	2	2	2	2	1	2	1	1	1	1
82.5	82.5	81.5	82.5	85.33	90	88	3	4	4	4	2	0	2	2	4	2	1	1	4	4	4	4	4	4	4	4	4	4	4	4	82.25	48	4	45	2	2	2	2	2	2	1	2	1	2	2	1	1	2	2
80	81	82.5	81	85	86	88	4	4	4	3	2	1	2	2	4	1	0	1	4	4	4	4	4	4	4	4	4	4	4	4	81.125	48	4	45	2	2	2	1	2	1	2	2	2	2	2	1	1	1	1
80	80.75	82	80.75	85.33	86	88	0	0	0	0	0	0	0	0	0	0	0	0	4	4	4	4	4	4	4	4	4	4	4	4	80.875	48	4	41	2	2	1	1	1	1	2	2	2	1	2	1	1	1	2
81.75	82.5	82	82.5	86	90	88	3	4	3	3	4	1	2	1	3	2	0	1	4	4	4	4	4	4	4	4	4	4	4	4	82.1875	48	4	48	2	2	2	2	2	2	2	2	2	2	2	2	2	1	1
85	85	85	85	80	84	88	4	4	4	4	2	2	2	2	3	3	1	1	3	3	3	3	3	3	3	3	3	3	3	3	42.5	36	3	48	2	2	2	2	2	2	2	2	2	2	2	2	2	2	2
85	85	85	85	80	84	88	2	4	3	3	2	2	2	2	3	3	0	1	3	3	3	3	3	3	3	3	3	3	3	3	42.5	36	3	48	2	2	2	2	2	2	2	2	2	2	2	2	2	2	2
82.5	80	81.25	78.75	90	90	87	3	4	4	4	1	1	1	1	3	3	0	1	4	4	4	4	4	4	4	4	4	4	3	4	80.625	47	3.91667	44	2	2	2	1	1	1	2	2	2	2	2	1	1	1	1
82.5	82.5	81.25	77.5	90	83	87	3	4	4	4	2	1	1	1	3	2	0	1	4	4	4	4	4	4	4	4	4	4	4	4	80.9375	48	4	46	2	2	2	2	2	1	2	2	2	2	2	1	1	1	1
83.75	80	81.25	81.25	85	90	87	4	4	4	4	1	1	1	1	3	1	1	1	3	3	4	3	4	3	4	3	4	3	3	4	81.5625	41	3.41667	45	2	2	2	1	1	2	2	2	2	2	1	2	2	2	2
82.5	80	78.75	82.5	86	80	87	3	4	4	4	1	1	1	1	4	1	1	1	0	0	0	0	0	0	0	0	0	0	0	0	80.9375	0	0	44	2	2	1	1	2	2	2	1	2	2	2	1	2	2	2
72.5	80	80	90	86.67	96	80	3	4	3	4	1	1	2	1	4	1	0	1	0	0	0	0	0	0	0	0	0	0	0	0	80.625	0	0	44	2	2	1	2	2	1	2	1	1	2	2	2	2	1	1
80	85	85	85	90	90	80	4	4	4	4	1	1	1	1	1	1	1	1	0	0	0	0	0	0	0	0	0	0	0	0	83.75	0	0	38	2	2	1	1	1	1	1	1	1	1	1	1	1	1	1
80	87.5	87.5	90	90	90	80	2	4	4	4	3	1	1	1	4	3	0	1	4	4	4	4	4	4	4	4	4	4	4	4	86.25	48	4	38	2	2	2	1	1	1	1	1	1	1	1	1	1	1	1
82.5	82.5	82.5	82.5	86.67	95	80	3	4	3	3	2	2	2	2	4	3	0	1	3	3	3	3	3	3	3	3	3	3	3	3	82.5	36	3	43	2	2	2	2	2	1	1	1	2	1	2	1	1	2	1
85	90	87.5	87.5	90	95	80	4	4	4	4	1	1	1	1	1	1	0	1	4	4	4	4	4	4	4	4	4	3	3	4	87.5	46	3.83333	48	2	2	2	2	2	2	2	2	2	2	2	2	2	2	2
85	82.5	85	90	90	90	83.3	3	4	4	3	2	1	1	2	1	1	1	0	4	4	3	4	4	4	3	3	4	4	4	4	85.625	45	3.75	46	2	2	2	2	2	1	2	1	2	2	2	2	2	1	1
82.5	82.5	90	90	93.33	88	83.3	4	4	4	4	2	2	2	2	4	2	1	1	4	4	4	4	4	4	4	4	4	4	4	4	86.25	48	4	45	2	2	1	2	2	2	2	1	2	2	2	1	1	1	1
85	80	85	90	90	82	83.3	4	4	4	4	1	1	1	1	3	1	0	0	3	3	3	4	4	4	3	4	3	4	3	4	85	42	3.5	41	2	2	1	1	1	1	2	2	2	1	2	1	1	1	2
80	80	80	80	80	80	86.67	0	3	3	3	2	1	1	1	3	3	0	0	3	3	3	3	3	3	3	3	3	3	3	3	80	36	3	48	2	2	2	2	2	2	2	2	2	2	2	2	2	2	2
80	83.75	85	85	80	90	86.67	3	4	4	4	2	1	1	1	3	1	1	0	3	3	3	3	3	3	3	3	3	3	3	3	83.4375	36	3	48	2	2	2	2	2	2	2	2	2	2	2	2	2	2	2
80	83.75	85	85	83	90	86.67	3	3	2	3	2	2	3	2	4	2	1	1	3	3	3	3	3	3	3	3	3	3	3	3	83.4375	36	3	42	2	2	2	1	1	1	1	1	2	2	2	2	1	1	1
80	84.38	85	84.5	80	83	86.67	2	4	4	4	4	1	2	1	4	3	0	1	0	0	0	0	0	0	0	0	0	0	0	0	83.47	0	0	48	2	2	2	2	2	2	2	2	2	2	2	2	2	2	2
81.25	84.38	86.25	90	87	95	86.67	4	4	3	4	3	1	1	1	1	3	1	1	4	4	4	4	4	4	4	4	4	4	4	4	85.47	48	4	44	2	2	2	1	1	1	2	1	2	2	2	2	2	1	1
80	82.5	82.5	90	86.67	88	90	3	4	3	3	3	2	3	2	4	2	0	0	0	0	0	0	0	0	0	0	0	0	0	0	83.75	0	0	42	2	2	2	1	1	1	2	1	2	2	1	1	1	1	1
80	82.5	82.5	90	86.67	90	90	3	4	4	4	1	1	1	1	3	3	1	1	0	0	0	0	0	0	0	0	0	0	0	0	83.75	0	0	42	2	2	1	1	1	1	2	1	2	2	2	1	1	1	2
80	82.5	82.5	90	90	95	90	2	4	4	3	1	1	1	1	1	2	1	1	4	4	4	4	4	4	4	4	4	4	3	4	83.75	47	3.91667	47	2	2	2	2	2	1	2	2	2	2	2	2	2	1	2
80	82.5	82.5	90	90	90	90	4	4	4	4	1	1	1	1	1	1	1	1	4	4	4	4	4	4	4	4	4	4	4	4	83.75	48	4	48	2	2	2	2	2	2	2	2	2	2	2	2	2	2	2
82.5	70	47.5	75	77	78	83.33	4	4	4	4	1	1	1	1	4	1	0	0	4	4	4	4	4	4	4	4	4	3	4	4	68.75	47	3.91667	48	2	2	2	2	2	2	2	2	2	2	2	2	2	2	2
87.5	87.5	87.5	87.5	86.7	88	83.33	4	4	3	3	3	1	2	2	3	3	1	0	4	4	4	4	4	3	3	4	4	3	4	4	87.5	45	3.75	41	2	2	1	1	1	1	2	1	1	1	2	2	1	1	1
78	79	83.75	83.75	88.33	90	87	4	4	4	4	1	1	1	1	1	1	0	0	4	4	4	4	4	4	4	4	4	4	4	4	81.125	48	4	48	2	2	2	2	2	2	2	2	2	2	2	2	2	2	2
79.5	81	85	85	88.33	90	87	4	4	4	4	1	1	1	1	1	1	1	1	3	3	3	3	4	3	3	3	3	3	3	3	82.625	37	3.08333	46	2	2	2	1	2	1	2	2	2	2	2	2	1	2	2
80	90	87.5	90	90	85	80	3	3	3	3	2	2	2	2	2	2	1	1	0	0	0	0	0	0	0	0	0	0	0	0	86.875	0	0	48	2	2	2	2	2	2	2	2	2	2	2	2	2	2	2
90	90	90	90	90	90	80	4	4	3	4	1	1	1	1	4	1	1	1	0	0	0	0	0	0	0	0	0	0	0	0	90	0	0	44	2	2	1	1	2	1	2	2	1	2	2	2	2	1	1
90	90	90	90	90	90	80	3	3	3	3	2	2	2	2	2	2	1	1	3	3	3	3	3	3	3	3	3	3	3	3	90	36	3	37	2	2	2	1	1	1	1	1	1	1	1	1	1	1	1
87.5	90	90	90	90	90	80	3	3	3	3	2	2	2	2	2	2	1	1	0	0	0	0	0	0	0	0	0	0	0	0	89.375	0	0	37	2	2	2	1	1	1	1	1	1	1	1	1	1	1	1
87.5	90	90	90	90	90	80	4	4	3	3	1	1	2	2	3	2	1	1	0	0	0	0	0	0	0	0	0	0	0	0	89.375	0	0	43	2	2	1	2	1	2	1	2	1	2	1	2	1	2	1
90	90	90	90	90	90	80	4	4	4	4	1	1	1	1	3	1	1	1	3	3	3	3	3	3	3	3	3	3	3	3	90	36	3	46	2	2	2	2	2	1	2	2	2	2	2	2	2	1	1
77.5	80	80	80	76.67	85	77	3	4	3	3	2	1	2	2	2	2	1	1	4	4	4	4	4	4	4	4	4	4	4	4	39.375	48	4	40	2	2	2	1	1	1	1	1	1	1	1	2	2	2	2
80	80	80	80	85	90	77	4	4	4	4	2	1	2	2	2	1	1	1	0	0	0	0	0	0	0	0	0	0	0	0	40	0	0	48	2	2	2	2	2	2	2	2	2	2	2	2	2	2	2
81.25	82.5	82.5	82.5	86.67	90	77	4	4	4	4	1	1	1	1	1	3	1	1	0	0	0	0	0	0	0	0	0	0	0	0	40.9375	0	0	40	2	2	2	1	1	1	1	1	1	1	1	2	2	1	2
[truncated: 42 more columns]
